# Supplementary material for: Avoidant/Restrictive Food Intake Disorder Is Common in Adult and Pediatric Patients with Celiac Disease and Non-Celiac Gluten Sensitivity
Source: Nutrients. 2026 May 16;18(10):1585. doi: 10.3390/nu18101585 (PMC13210292; doi:10.3390/nu18101585)
Supplement: Supplementary file 1 [file nutrients-18-01585-s001.zip]

Archive with 1 entries (1 files):
- nutrients-4267499-supplementary.pdf
